# Supplementary material for: Genetic Diversity and Sequence Conservation of Peptide-Binding Regions of MHC Class I Genes in Pig, Cattle, Chimpanzee, and Human
Source: Genes (Basel). 2023 Dec 20;15(1):7. doi: 10.3390/genes15010007 (PMC10815642; doi:10.3390/genes15010007)
Supplement: Supplementary file 1 [file genes-15-00007-s001.zip]

Archive with 1 entries (1 files):
- genes-2774059-supplementary.pdf
